# Supplementary material for: Lung and Heart Biology of the Dp16 Mouse Model of down Syndrome: Implications for Studying Cardiopulmonary Disease
Source: Genes (Basel). 2023 Sep 19;14(9):1819. doi: 10.3390/genes14091819 (PMC10530394; doi:10.3390/genes14091819)
Supplement: Supplementary file 1 [file genes-14-01819-s001.zip]

Archive with 1 entries (1 files):
- genes-2494334-supplementary.pdf
